# Supplementary material for: ClpP2 proteasomes and SpxA1 determine Listeria monocytogenes tartrolon B hyper-resistance
Source: PLoS Genet. 2025 Apr 4;21(4):e1011621. doi: 10.1371/journal.pgen.1011621 (PMC11970672; doi:10.1371/journal.pgen.1011621)
Supplement: S1 Table — Effect of potassium on tartrolon resistance of SpxA1-depleted L. monocytogenes cells. Minimal inhibitory concentrations of tartrolon B for L. monocytogenes strains EGD-e (wt) and LMTE139 (ispxA1) grown in BHI broth ± 1 mM IPTG in the absence and presence of 250 mM potassium chloride. (XLSX) [file pgen.1011621.s010.xlsx]

## Sheet: S1_Tab
S1_Tab.		MIC [µg/ml]
		-KCl			+KCl
genotype	IPTG	i	ii	iii	i	ii	iii
wt	-	1	2	1	>16	>16	>16
ispxA1	-	0.25	0.25	0.25	>16	>16	>16
	+	2	2	2	>16	>16	>16
