# Supplementary material for: ClpP2 proteasomes and SpxA1 determine Listeria monocytogenes tartrolon B hyper-resistance
Source: PLoS Genet. 2025 Apr 4;21(4):e1011621. doi: 10.1371/journal.pgen.1011621 (PMC11970672; doi:10.1371/journal.pgen.1011621)
Supplement: S2 Table — Raw data for the results shown in Table 1 (Genes required for tartrolon B resistance according to Tn-Seq). (XLSX) [file pgen.1011621.s011.xlsx]

## Sheet: Tabelle1
locus	name	function	process	no. of reads untreated I	no. of reads untreated II	no. of reads untreated III	no. of reads tartrolon B treated I	no. of reads tartrolon B treated II	no. of reads tartrolon B treated III	fold change	p	SpxA1-dependent
lmo0006	gyrB	DNA gyrase subunit B	replication, recombination and repair	5	4	3	2	1	1	3	0.0161301	no
lmo0013	qoxA	AA3-600 quinol oxidase subunit II	cytochrome oxidase	6160	6316	6669	1675	2644	3565	2.42834	0.00268289	no
lmo0014	qoxB	AA3-600 quinol oxidase subunit I	cytochrome oxidase	7783	7633	7921	2426	3570	4598	2.20285	0.00256397	no
lmo0015	qoxC	AA3-600 quinol oxidase subunit III	cytochrome oxidase	2725	2489	2485	676	965	1271	2.64389	0.00108298	no
lmo0016	qoxD	AA3-600 quinol oxidase subunit IV	cytochrome oxidase	2583	2427	2550	690	972	1310	2.54374	0.00117813	no
lmo0050	agrC	quorum sensing histidine kinase	regulation of gene expression	18617	18536	16766	5947	7316	9415	2.37759	0.000896634	no
lmo0051	agrA	quorum sensing response regulator	regulation of gene expression	2769	2836	2538	842	1067	1451	2.42351	0.00132639	no
lmo0052	pdeA	c-di-AMP specific phosphodiesterase	c-di-AMP metabolism	287	233	264	80	135	172	2.02584	0.0129191	no
lmo0256	-	ribosomal RNA small subunit methyltransferase C	protein biosynthesis	194	211	211	39	74	82	3.15897	0.000615682	no
lmo0289	-	YycH protein	unknown	4102	3108	3475	413	627	1209	4.751	0.00169547	no
lmo0491	aroD	3-dehydroquinate dehydratase	shikimate pathway	11	12	10	1	4	2	4.71429	0.00119288	no
lmo0644	ltaP	LTA primase	lipoteichoic acid biosynthesis	675	684	683	69	97	181	5.88473	7.48025e-05	yes
lmo0651	mouR	transcriptional regulator, GntR family	regulation of gene expression	1828	1765	1700	586	724	928	2.36506	0.000655975	no
lmo0656	ctaM	required for biogenesis of cytochrome oxidase	cytochrome oxidase	446	622	531	178	257	283	2.22702	0.00799386	yes
lmo0866	cshA	DEAD-box RNA helicase	protein biosynthesis	4	6	4	2	2	2	2.33333	0.0161301	no
lmo0889	rsbR	stressosome sensor protein	control of SigB activity	875	702	709	96	263	244	3.79104	0.0019185	no
lmo0890	rsbS	part of the stressosome	control of SigB activity	1360	1400	1330	179	332	367	4.65831	6.2608e-05	no
lmo0891	rsbT	protein serine kinase	control of SigB activity	794	741	663	74	156	183	5.32203	0.000290452	no
lmo0892	rsbU	protein serine phosphatase	control of SigB activity	1548	1331	1346	193	315	416	4.57251	0.000319286	no
lmo0893	rsbV	anti-anti-sigma factor (antagonist of RsbW)	control of SigB activity	635	668	619	85	184	189	4.19651	0.000187061	no
lmo0894	rsbW	negative regulator RsbW	control of SigB activity	15	27	39	1	7	5	6.23077	0.0338411	no
lmo0895	sigB	alternative sigma factor	control of SigB activity	208	219	195	29	35	36	6.22	1.80985e-05	no
lmo1293	glpD	glycerol-3-phosphate dehydrogenase	carbon catabolism	1986	2094	2222	617	1006	1194	2.23713	0.00316012	no
lmo1325	infB	translation initiation factor IF-2	protein biosynthesis	49	51	40	19	18	22	2.37288	0.00167339	no
lmo1366	yqxC	similar to rRNA methyltransferase	protein biosynthesis	15	25	22	9	7	7	2.69565	0.0128394	no
lmo1473	dnaK	class I heat-shock protein (molecular chaperone) DnaK	protein biosynthesis	4	4	4	1	3	2	2	0.0257214	no
lmo1495	-	conserved hypothetical protein	unknown	29	47	46	9	18	25	2.34615	0.0351685	no
lmo1553	hemL	glutamate-1-semialdehyde aminotransferase	heme biosynthesis	28	33	36	0	4	6	9.7	0.00058098	no
lmo1596	rpsD	ribosomal protein S4	protein biosynthesis	2	2	1	0	1	0	5	0.0474207	no
lmo1600	aroA	3-deoxy-D-arabino-heptulosonate 7-phosphate synthase	shikimate pathway	20	19	8	4	5	5	3.35714	0.0463599	no
lmo1672	menE	O-succinylbenzoic acid--CoA ligase	menaquinone biosynthesis	15	19	26	5	5	7	3.52941	0.0120057	no
lmo1673	menB	naphthoate synthase	menaquinone biosynthesis	10	20	19	3	5	8	3.0625	0.0346328	no
lmo1675	menD	2-succinyl-5-enolpyruvyl-6-hydroxy-3-cyclohexene-1-carboxylate synthase	menaquinone biosynthesis	37	35	35	7	11	15	3.24242	0.000508424	no
lmo1749	-	shikimate kinase	shikimate pathway	11	15	17	2	1	5	5.375	0.00544834	no
lmo1843	ylyB	putative pseudouridylate synthase	protein biosynthesis	22	34	37	1	7	14	4.22727	0.01621	no
lmo1923	aroE	3-phosphoshikimate 1-carboxyvinyltransferase	shikimate pathway	18	24	21	8	4	10	2.86364	0.00522983	no
lmo1927	aroB	3-dehydroquinate synthase	shikimate pathway	31	25	21	7	7	10	3.20833	0.00453927	no
lmo1928	aroF	chorismate synthase	shikimate pathway	17	14	20	3	6	7	3.1875	0.00521092	no
lmo1931	menH	ubiquinone/menaquinone biosynthesis methyltransferase	menaquinone biosynthesis	36	51	57	9	14	18	3.5122	0.00710827	no
lmo1963	timB	tartrolon B ABC exporter, membrane protein	tartrolon B export	181	187	189	7	10	9	21.4231	2.62344e-07	no
lmo1964	timA	tartrolon B ABC exporter, ATP-binding protein	tartrolon B export	310	324	298	18	8	10	25.8889	3.24661e-06	no
lmo1974	-	putative transcriptional regulator, GntR family	unknown	270	362	284	102	156	188	2.05381	0.014662	no
lmo2057	ctaB	heme O synthase	heme biosynthesis	1045	1464	1279	314	568	641	2.4872	0.00851192	no
lmo2058	ctaA	heme A synthase	heme biosynthesis	1186	1510	1422	386	549	744	2.45265	0.00456588	no
lmo2072	recR	required for the formation of RecA DNA repair centers	replication, recombination and repair	7	9	7	2	2	2	3.83333	0.00105058	no
lmo2229	pbpA2	penicillin binding protein A2	peptidoglycan biosynthesis	205	221	202	18	82	141	2.60581	0.0231052	no
lmo2231	-	putative cobalt-zinc-cadmium resistance protein	unknown	282	404	390	97	153	169	2.56802	0.00779503	no
lmo2385	menI	DHNA-CoA Thioesterase	menaquinone biosynthesis	5	3	3	0	0	1	11	0.0110565	no
lmo2477	galE	UDP-glucose 4-epimerase	lipoteichoic acid biosynthesis	1003	1014	1029	188	221	469	3.46925	0.00125101	no
lmo2515	degU	orphan response regulator	regulation of gene expression	319	230	159	105	31	46	3.89011	0.0271669	no
lmo2520	menC	O-succinylbenzoate-CoA synthase	menaquinone biosynthesis	27	34	24	9	8	12	2.93103	0.00429017	no
lmo2554	lafB	LTA anchor formation protein B	lipoteichoic acid biosynthesis	863	734	717	152	207	410	3.0091	0.00480419	no
lmo2555	lafA	LTA anchor formation protein A	lipoteichoic acid biosynthesis	1146	959	897	333	380	622	2.24869	0.00889338	no
lmo2653	tuf	elongation factor Tu	protein biosynthesis	3	4	4	1	0	0	11	0.00211065	no
lmo2715	cydD	ABC transporter required for expression of cytochrome bd (ATP-binding protein)	cytochrome oxidase	17	36	46	2	6	8	6.1875	0.0333674	yes
lmo2716	cydC	ABC transporter required for expression of cytochrome bd (ATP-binding protein)	cytochrome oxidase	36	29	29	7	4	8	4.94737	0.000678316	yes
lmo2768	eslB	ABC transporter, permease component	compound export	24099	23623	23095	2043	3724	9755	4.56236	0.00144865	no
lmo2769	eslA	ABC transporter, ATP-binding protein	compound export	8601	8403	8126	638	1288	3262	4.84387	0.00115076	no
